# Supplementary material for: Antioxidant Active Phytochemicals in Ternstroemia lineata Explained by Aquaporin Mechanisms
Source: Plants (Basel). 2024 Aug 10;13(16):2223. doi: 10.3390/plants13162223 (PMC11360478; doi:10.3390/plants13162223)
Supplement: Supplementary file 1 [file plants-13-02223-s001.zip]

Archive with 1 entries (1 files):
- plants-3105866-supplementary.pdf
